# Supplementary material for: Investigation of Rapid Non-Isothermal Crystallization Kinetics of Polyamide 66 Using a Fast-Scanning Chip-Based DSC
Source: Sensors (Basel). 2026 Apr 25;26(9):2680. doi: 10.3390/s26092680 (PMC13166010; doi:10.3390/s26092680)
Supplement: Supplementary file 1 [file sensors-26-02680-s001.zip]

Archive with 1 entries (1 files):
- sensors-4258175-supplementary.pdf
